# Supplementary material for: Integrated Transcriptomic and Metabolomic Analyses Reveal Physiological and Hepatic Metabolic Responses of Largemouth Bass (Micropterus salmoides) to Subacute Saline–Alkaline Stress
Source: Int J Mol Sci. 2025 Dec 16;26(24):12091. doi: 10.3390/ijms262412091 (PMC12733285; doi:10.3390/ijms262412091)
Supplement: Supplementary file 1 [file ijms-26-12091-s001.zip]

Archive with 1 entries (1 files):
- ijms-4012201-supplementary.pdf
